# Supplementary material for: Structural basis of transcriptional regulation by a nascent RNA element, HK022 putRNA
Source: Nat Commun. 2022 Aug 15;13:4668. doi: 10.1038/s41467-022-32315-y (PMC9378689; doi:10.1038/s41467-022-32315-y)
Supplement: Supplementary file 4 — Source Data [file 41467_2022_32315_MOESM4_ESM.xlsx]

## Sheet: Fig. 1c
	Figure 1C

## Sheet: Fig. 3c
	Figure 3C
	Replicate 1
				0.5 min rxn												0.5 min rxn												0.5 min rxn												0.5 min rxn
				put	put-	U28G	U28C	U28A								put	put-	A64G	G43A	G45A								put	put-	A8G	A8C	A8U								put	put-	Δ3-7	G35A	G35C
			RO	9949	5820	7420	2010	4964							RO	11194	4089	3245	11549	7161							RO	12952	6098	7824	9989	10082							RO	8835	6706	2061	3099	3905
			RO_consider_C	8035.73	4700.77	5993.08	1623.46	4009.38							RO_consider_C	9041.31	3302.65	2620.96	9328.04	5783.88							RO_consider_C	10461.2	4925.31	6319.38	8068.04	8143.15							RO_consider_C	7135.96	5416.38	1664.65	2503.04	3154.04
			U-pause	5235	17773	7753	8514	12842							U-pause	5708	14842	8979	7389	9051							U-pause	7316	13351	9398	10620	7632							U-pause	4058	16810	7989	9896	12736
			Pause %	39.4477	79.0833	56.4015	83.9855	76.2074							Pause %	38.7001	81.7982	77.4054	44.2004	61.0116							Pause %	41.1538	73.0509	59.7937	56.8278	48.3799							Pause %	36.2517	75.6308	82.7562	79.8126	80.1508
			Relative pausing efficiency	0	1	0.427743	1.12368	0.927441							Relative pausing efficiency	0	1	0.898075	0.127623	0.517691							Relative pausing efficiency	0	1	0.584376	0.491394	0.226544							Relative pausing efficiency	0	1	1.18094	1.10619	1.11478
			Anti-pausing	1	0	0.572257	-0.123682	0.072559							Anti-pausing	1	0	0.101925	0.872377	0.482309							Anti-pausing	1	0	0.415624	0.508606	0.773456							Anti-pausing	1	0	-0.180943	-0.106193	-0.114782
	Replicate 2
				0.5 min rxn											0.5 min rxn											0.5 min rxn											0.5 min rxn												0.5 min rxn
				put	put-	Δ3-7	A8G	A8C	A8U						put	put-	U20G	U20C	U20A	U21C						put	put-	U28G	U28C	U28A							put	put-	U32C	G35A	G35C	G35U							put
			RO	6748	2964	1352	4525	4200	5246					RO	8727	5583	7715	8678	9089	6993					RO	12309	5187	7723	4953	3423						RO	11214	3986	8119	2139	3242	3863						RO	11572
			RO_consider_C	5450.31	2394	1092	3654.81	3392.31	4237.15					RO_consider_C	7048.73	4509.35	6231.35	7009.15	7341.12	5648.19					RO_consider_C	9941.88	4189.5	6237.81	4000.5	2764.73						RO_consider_C	9057.46	3219.46	6557.65	1727.65	2618.54	3120.12						RO_consider_C	9346.62
			U-pause	6472	9467	7861	7631	8104	7089					U-pause	8396	12933	6826	7752	6327	6926					U-pause	10292	12970	9598	10178	9402						U-pause	10013	12629	10935	10852	12098	11451						U-pause	9524
			Pause %	54.2848	79.8162	87.803	67.6159	70.4922	62.5896					Pause %	54.3616	74.1471	52.2771	52.5162	46.2902	55.0811					Pause %	50.8652	75.585	60.6095	71.7847	77.2763						Pause %	52.5053	79.686	62.512	86.2663	82.2068	78.587						Pause %	50.47
			Relative pausing efficiency	0	1	1.31282	0.522145	0.634803	0.32528					Relative pausing efficiency	0	1	-0.105354	-0.0932682	-0.407942	0.0363644					Relative pausing efficiency	0	1	0.394191	0.846269	1.06842						Relative pausing efficiency	0	1	0.368154	1.2421	1.09274	0.959567						Relative pausing efficiency	0
			Anti-pausing	1	0	-0.312821	0.477855	0.365197	0.67472					Anti-pausing	1	0	1.10535	1.09327	1.40794	0.963636					Anti-pausing	1	0	0.605809	0.153731	-0.068421						Anti-pausing	1	0	0.631846	-0.242095	-0.0927447	0.0404326						Anti-pausing	1
	Replicate 3
				0.5 min rxn											0.5 min rxn											0.5 min rxn											0.5 min rxn												0.5 min rxn
				put	put-	U28G	U28C	U28A							put	put-	Δ3-7	A8G	A8C	A8U						put	put-	U32C	G35A	G35C	G35U						put	put-	C25A	C25U	G43A	G45A							put
			RO	6616	2805	4533	3212	3357						RO	6398	3052	1455	5248	4750	5132					RO	6960	3006	5710	2414	3965	5578					RO	6826	3020	5415	5921	5402	3554						RO	6855
			RO_consider_C	5343.69	2265.58	3661.27	2594.31	2711.42						RO_consider_C	5167.62	2465.08	1175.19	4238.77	3836.54	4145.08					RO_consider_C	5621.54	2427.92	4611.92	1949.77	3202.5	4505.31					RO_consider_C	5513.31	2439.23	4373.65	4782.35	4363.15	2870.54						RO_consider_C	5536.73
			U-pause	5223	8260	5125	6478	6673						U-pause	5964	9138	6811	6663	8835	7137					U-pause	6294	9562	6936	8737	9143	8108					U-pause	5844	8790	5160	6236	5921	9163						U-pause	6175
			Pause %	49.4289	78.4755	58.3296	71.4041	71.1072						Pause %	53.5771	78.755	85.2847	61.1185	69.7232	63.2596					Pause %	52.8218	79.7503	60.0627	81.7553	74.0594	64.2813					Pause %	51.4559	78.2778	54.1241	56.5965	57.574	76.1455						Pause %	52.7249
			Relative pausing efficiency	0	1	0.30643	0.75655	0.746328						Relative pausing efficiency	0	1	1.25934	0.299525	0.64128	0.384564					Relative pausing efficiency	0	1	0.268896	1.07446	0.788665	0.425554					Relative pausing efficiency	0	1	0.099478	0.191658	0.228102	0.920501						Relative pausing efficiency	0
			Anti-pausing	1	0	0.69357	0.24345	0.253672						Anti-pausing	1	0	-0.259344	0.700475	0.35872	0.615436					Anti-pausing	1	0	0.731104	-0.0744562	0.211335	0.574446					Anti-pausing	1	0	0.900522	0.808342	0.771898	0.0794993						Anti-pausing	1
	Plotting
			put	put-	Δ3-7	U28A	U28C	G35A	G35U	G35C	G45A	A64G	G35C&A9G	G35A&A9G	G35A&A9U	U20G	U20C	U20A	A8G	A8C	A8U	U21C	C25A	C25U	U28G	U32C	G43A
		Replicate 1	1	0	-0.180943	0.072559	-0.123682	-0.106193	0.107821	-0.114782	0.482309	0.101925	-0.241534	-0.137046	-0.0683231	1.08186	1.18645	1.27127	0.415624	0.508606	0.773456	0.554502	0.134868	0.741658	0.572257	0.803476	0.872377
		Replicate 2	1	0	-0.312821	-0.068421	0.153731	-0.242095	0.0404326	-0.0927447	-0.105095	0.121888	0.069538	-0.0596812	-0.134311	1.10535	1.09327	1.40794	0.477855	0.365197	0.67472	0.963636	0.368129	0.406063	0.605809	0.631846	0.670648
		Replicate 3	1	0	-0.259344	0.253672	0.24345	-0.0744562	0.175066	0.211335	0.172604	0.326016	0.104353	-0.337294	-0.33696	1.04424	1.42739	0.954727	0.700475	0.35872	0.615436	0.757495	0.459918	0.808342	0.69357	0.731104	0.771898
		average	1	0	-0.251036	0.0859367	0.0911665	-0.140915	0.107773	0.00126938	0.183273	0.183276	-0.0225477	-0.178007	-0.179865	1.07715	1.2357	1.21131	0.531318	0.410841	0.68787	0.758544	0.320971	0.652021	0.623879	0.722142	0.771641
		std	0	0	0.0541584	0.131834	0.156274	0.0727091	0.0549638	0.148811	0.239925	0.101261	0.155498	0.116977	0.114303	0.0251729	0.140779	0.189819	0.12228	0.069181	0.065178	0.16703	0.136826	0.176036	0.0511474	0.0703534	0.0823557
		SE	0	0	0.0312684	0.0761143	0.0902248	0.0419786	0.0317334	0.0859159	0.138521	0.0584629	0.0897767	0.067537	0.065993	0.0145336	0.081279	0.109592	0.0705987	0.0399417	0.0376306	0.0964346	0.0789968	0.101635	0.0295299	0.0406186	0.0475481
[truncated: 19 more columns]
